# Supplementary material for: Living with the pathogenic chytrid fungus: Exploring mechanisms of coexistence in the harlequin toad Atelopus cruciger
Source: PLoS One. 2021 Jul 15;16(7):e0254439. doi: 10.1371/journal.pone.0254439 (PMC8281998; doi:10.1371/journal.pone.0254439)
Supplement: S1 Appendix — This appendix describes the parameters and functions used for modeling the infection dynamics of the chytrid fungus B. dendrobatidis in a population of the harlequin toad Atelopus cruciger. (ZIP) [file pone.0254439.s001.zip › S1_Appendix.tex]

% Template for PLoS
% Version 3.4 January 2017
%
% % % % % % % % % % % % % % % % % % % % % %
%
% -- IMPORTANT NOTE
%
% This template contains comments intended 
% to minimize problems and delays during our production 
% process. Please follow the template instructions
% whenever possible.
%
% % % % % % % % % % % % % % % % % % % % % % % 
%
% Once your paper is accepted for publication, 
% PLEASE REMOVE ALL TRACKED CHANGES in this file 
% and leave only the final text of your manuscript. 
% PLOS recommends the use of latexdiff to track changes during review, as this will help to maintain a clean tex file.
% Visit https://www.ctan.org/pkg/latexdiff?lang=en for info or contact us at latex@plos.org.
%
%
% There are no restrictions on package use within the LaTeX files except that 
% no packages listed in the template may be deleted.
%
% Please do not include colors or graphics in the text.
%
% The manuscript LaTeX source should be contained within a single file (do not use \input, \externaldocument, or similar commands).
%
% % % % % % % % % % % % % % % % % % % % % % %
%
% -- FIGURES AND TABLES
%
% Please include tables/figure captions directly after the paragraph where they are first cited in the text.
%
% DO NOT INCLUDE GRAPHICS IN YOUR MANUSCRIPT
% - Figures should be uploaded separately from your manuscript file. 
% - Figures generated using LaTeX should be extracted and removed from the PDF before submission. 
% - Figures containing multiple panels/subfigures must be combined into one image file before submission.
% For figure citations, please use "Fig" instead of "Figure".
% See http://journals.plos.org/plosone/s/figures for PLOS figure guidelines.
%
% Tables should be cell-based and may not contain:
% - spacing/line breaks within cells to alter layout or alignment
% - do not nest tabular environments (no tabular environments within tabular environments)
% - no graphics or colored text (cell background color/shading OK)
% See http://journals.plos.org/plosone/s/tables for table guidelines.
%
% For tables that exceed the width of the text column, use the adjustwidth environment as illustrated in the example table in text below.
%
% % % % % % % % % % % % % % % % % % % % % % % %
%
% -- EQUATIONS, MATH SYMBOLS, SUBSCRIPTS, AND SUPERSCRIPTS
%
% IMPORTANT
% Below are a few tips to help format your equations and other special characters according to our specifications. For more tips to help reduce the possibility of formatting errors during conversion, please see our LaTeX guidelines at http://journals.plos.org/plosone/s/latex
%
% For inline equations, please be sure to include all portions of an equation in the math environment.  For example, x$^2$ is incorrect; this should be formatted as $x^2$ (or $\mathrm{x}^2$ if the romanized font is desired).
%
% Do not include text that is not math in the math environment. For example, CO2 should be written as CO\textsubscript{2} instead of CO$_2$.
%
% Please add line breaks to long display equations when possible in order to fit size of the column. 
%
% For inline equations, please do not include punctuation (commas, etc) within the math environment unless this is part of the equation.
%
% When adding superscript or subscripts outside of brackets/braces, please group using {}.  For example, change "[U(D,E,\gamma)]^2" to "{[U(D,E,\gamma)]}^2". 
%
% Do not use \cal for caligraphic font.  Instead, use \mathcal{}
%
% % % % % % % % % % % % % % % % % % % % % % % % 
%
% Please contact latex@plos.org with any questions.
%
% % % % % % % % % % % % % % % % % % % % % % % %

\documentclass[10pt,letterpaper]{article}
\usepackage[top=0.85in,left=2.75in,footskip=0.75in]{geometry}

% amsmath and amssymb packages, useful for mathematical formulas and symbols
\usepackage{amsmath,amssymb}

% Use adjustwidth environment to exceed column width (see example table in text)
\usepackage{changepage}
\usepackage[english]{babel}
% !TeX spellcheck = en_GB 
% Use Unicode characters when possible
\usepackage[utf8x]{inputenc}

% textcomp package and marvosym package for additional characters
\usepackage{textcomp,marvosym}

% cite package, to clean up citations in the main text. Do not remove.
\usepackage{cite}

% Use nameref to cite supporting information files (see Supporting Information section for more info)
\usepackage{nameref,hyperref}

% line numbers
\usepackage[right]{lineno}

% ligatures disabled
\usepackage{microtype}
\DisableLigatures[f]{encoding = *, family = * }

% color can be used to apply background shading to table cells only
\usepackage[table]{xcolor}

% array package and thick rules for tables
\usepackage{array}

% create "+" rule type for thick vertical lines
\newcolumntype{+}{!{\vrule width 2pt}}

% create \thickcline for thick horizontal lines of variable length
\newlength\savedwidth
\newcommand\thickcline[1]{%
  \noalign{\global\savedwidth\arrayrulewidth\global\arrayrulewidth 2pt}%
  \cline{#1}%
  \noalign{\vskip\arrayrulewidth}%
  \noalign{\global\arrayrulewidth\savedwidth}%
}

% \thickhline command for thick horizontal lines that span the table
\newcommand\thickhline{\noalign{\global\savedwidth\arrayrulewidth\global\arrayrulewidth 2pt}%
\hline
\noalign{\global\arrayrulewidth\savedwidth}}


% Remove comment for double spacing
%\usepackage{setspace} 
%\doublespacing

% Text layout
\raggedright
\setlength{\parindent}{0.5cm}
\textwidth 5.25in 
\textheight 8.75in

% Bold the 'Figure #' in the caption and separate it from the title/caption with a period
% Captions will be left justified
\usepackage[aboveskip=1pt,labelfont=bf,labelsep=period,justification=raggedright,singlelinecheck=off]{caption}
\renewcommand{\figurename}{Fig}

% Use the PLoS provided BiBTeX style
\bibliographystyle{plos2015}

% Remove brackets from numbering in List of References
\makeatletter
\renewcommand{\@biblabel}[1]{\quad#1.}
\makeatother

% Leave date blank
\date{}

% Header and Footer with logo
\usepackage{lastpage,fancyhdr,graphicx}
\usepackage{epstopdf}
\pagestyle{myheadings}
\pagestyle{fancy}
\fancyhf{}
\setlength{\headheight}{27.023pt}
%\lhead{\includegraphics[width=2.0in]{PLOS-submission.eps}}
\rfoot{\thepage/\pageref{LastPage}}
\renewcommand{\footrule}{\hrule height 2pt \vspace{2mm}}
%\fancyheadoffset[L]{2.25in}
%\fancyfootoffset[L]{2.25in}
%\lfoot{\sf PLOS}

%% Include all macros below

\newcommand{\lorem}{{\bf LOREM}}
\newcommand{\ipsum}{{\bf IPSUM}}

%% END MACROS SECTION


\begin{document}
\vspace*{0.2in}

% Title must be 250 characters or less.
\begin{flushleft}
{\Large
\textbf\newline{APPENDIX: Living with the pathogenic chytrid fungus: exploring mechanisms of coexistence in the harlequin toad \textit{Atelopus cruciger}. } % Please use "sentence case" for title and headings (capitalize only the first word in a title (or heading), the first word in a subtitle (or subheading), and any proper nouns).
}
\newline
% Insert author names, affiliations and corresponding author email (do not include titles, positions, or degrees).
\\
Onil Ballestas\textsuperscript{1},
Margarita Lampo\textsuperscript{1*},
Diego Rodríguez\textsuperscript{2}
\\
\bigskip
\textbf{1} Centro de Ecología, Instituto Venezolano de Investigaciones Científicas, Caracas, Venezuela
\\
\textbf{2} Laboratorio de Ecología Evolutiva, Instituto de Ecología y Zoología Tropical, Facultad de Ciencias, Universidad Central de Venezuela, Caracas, Venezuela.
\\

\bigskip

% Insert additional author notes using the symbols described below. Insert symbol callouts after author names as necessary.
% 
% Remove or comment out the author notes below if they aren't used.
%
% Primary Equal Contribution Note
%\Yinyang These authors contributed equally to this work.

% Additional Equal Contribution Note
% Also use this double-dagger symbol for special authorship notes, such as senior authorship.
%\ddag These authors also contributed equally to this work.

% Current address notes
%\textcurrency Current Address: Dept/Program/Center, Institution Name, City, State, Country % change symbol to "\textcurrency a" if more than one current address note
% \textcurrency b Insert second current address 
% \textcurrency c Insert third current address

% Deceased author note
%\dag Deceased

% Group/Consortium Author Note
%\textpilcrow Membership list can be found in the Acknowledgments section.

% Use the asterisk to denote corresponding authorship and provide email address in note below.
* mlampo@gmail.com

\end{flushleft}
% Please keep the abstract below 300 words
\section*{Abstract}
This appendix describes the parameters and functions used in the article.
\linenumbers


\section*{Methods}
\subsection*{Description of model parameters and functions}
The number of newborn tadpoles produced by an adult per week $ f(t) $, was described by a cosine function with maximum value, $ f_{mx} $, during the driest week of the year and a half period, $ S $, defining the number of weeks during which the number of tadpoles produced is greater than zero  (Fig. S1),

\begin{align}
h(t)=f_{mx}-\left[ \dfrac{f_{mx}-f_{mn}}{S-pl_{mn}} \right] \left[pl_{mx}- [\dfrac{pl_{mx}-pl_{mn}} {2}] [1-cos (\dfrac{2\pi} {52}(t-10)+\pi)] -pl_{mn}\right] \nonumber 
\end{align}

\begin{align}
f(t)&= h(t) \quad \textnormal{for  } h(t) \geq 0  \nonumber  \\
f(t)&= 0 \qquad \textnormal{for   } h(t) < 0   \tag{A1}
\end{align}

where $ f_{mn }$ is the minimum fecundity.  Maximum and minimum fecundities are in Table 1. Maximum and minimum rainfall are $ pl_{mx} $ and $ pl_{mn }$, respectively. 

\begin{figure}[!h]
	%	\includegraphics[width=4in]{figures/Fecundidad.pdf}
	\caption{{\bf Tadpole recruitment function.} Describes weekly variations in the per capita recruitment of new tadpoles into the population according to eqn. 1.  Parameter values are described in Table 1. The seasonality parameter, \textit{S}, defines the time span with $f(t) > 0$ }
	\label{fig1}
\end{figure}	

\pagebreak

% Place tables after the first paragraph in which they are cited.
\begin{table}[!hb]
	\begin{adjustwidth}{-2.25in}{0in} % Comment out/remove adjustwidth environment if table fits in text column.
		
		\caption{
			{\bf Parameter values used in the model and their bibliographic sources.}}
		\begin{tabular}{ |c | p{0.55\linewidth} | c | l |} \hline
			\textbf{Parameter} & \textbf{Description}  & \textbf{Value} & \textbf{Source} \\ \thickhline
			$\mu_{A}$ & Weekly per capita death rate of uninfected adults & 0.07 & \cite{RN2245} \\ \hline
			$\mu_{P}$ & Weekly per capita death rate of uninfected tadpoles & 0.07 & unknown\\ \hline
			$\mu_{D}$ & Density-dependent mortality in tadpoles  & 0.0004 & unknown \\ \hline
			$g_{A}$ & Increase in adult mortality with the addition of a single zoospore estimated as the slope of a line with x-intercept at $ \mu_{A} $ and y-intercept at lethal parasite load of $ 10^{5} $ zoospores .
			& $ 10^{-5} $ & \cite{RN2199, RN1827}\\ \hline
			$g_{P}$ & Increase in tadpole mortality with the addition of a single zoospore estimated as the slope of a line with x-intercept at $ \mu_{P} $ and y-intercept at lethal parasite load of $ 10^{5} $ zoospores. 
			& 0 & unknown \\ \hline
			$\upsilon \mu_{E} \beta_{A}$ & 
			Weekly per capita transmission rate from adults defined as the product of zoospore release, zoospore survival and zoospore acquisition
			& 0.0125 & \cite{RN2245}\\ \hline
			$\upsilon \mu_{E} \beta_{P}$ & 
			Weekly per capita transmission rate from tadpoles defined as the product of zoospore release, zoospore survival and zoospore acquisition
			& 0.0125 & unknown \\ \hline
			$\upsilon$ & 
			Weekly fraction of zoospores released into the abiotic reservoir by a single infected adult
			& 0.8 & unknown\\ \hline
			$b_{Z} -\mu_{Z}$ & 
			Weekly rate of increase of zoospores \textit{in vitro}
			& 2 & \cite{RN1899} \\ \hline
			$ -\frac{1}{ln(1-\mu_{E})}$ & 
			Life expectancy of a zoospore in the environment (weeks)
			& 0.6  & \cite{RN1899} \\ \hline
			$f_{mn}$ & 
			Minimum number of newborns produced by an adult per week  
			& 45 & \cite{RN2430} \\ \hline
			$f_{mx}$ & 
			Maximum number of newborns produced by an adult per week   
			& 75 & \cite{RN2430} \\ \hline
			$pl_{mn}$ & 
			Maximum rainfall   
			& 200 mm &  \\ \hline
			$pl_{mx}$ & 
			Minimum rainfall   
			& 10 mm &  \\ \hline
		\end{tabular}
		%\begin{flushleft} Table notes Phasellus venenatis, tortor nec vestibulum mattis, massa tortor interdum felis, nec pellentesque metus tortor nec nisl. Ut ornare mauris tellus, vel dapibus arcu suscipit sed.
		%\end{flushleft}
		\label{table1}
	\end{adjustwidth}
\end{table}


The per capita weekly rate of adult recruitment via maturation (Fig. S2) was defined by a three-step function where the per capita rate of maturation increased exponentially between 9 and 12 weeks of age according to, 
\begin{align} 
u(t)=&0   & \textnormal{for}  & &j≤8       \nonumber     \\ 
u(t)=&qe^{Bj}-r   &  \textnormal{for} & &8<j<12   \nonumber \\           
u(t)=&1   & \textnormal{for} & &j=12     \tag{A2}          
\end{align}

\begin{figure}[!h]
	%	\includegraphics[width=4in]{figures/Maduracion.pdf}
	\caption{{\bf Tadpole maturation function.} 
	Describes weekly variations in the per capita maturation of new tadpoles into adults according to eqn. 2. Parameter values used were $q=3.117x10^{5}$, \textit{B}=0.8673, \textit{r}=0.03214}
	\label{fig2}	
	%		
\end{figure}


The per capita rate of mortality of tadpoles $ m_{P}(P(t),z_{P}(j,t)) $ and adults $ m_{A}(z_{A}(j,t)) $ were defined by two-step linear functions,

\begin{align} 
q&=\mu_{P}+\mu_{D}P+g_{P}z_{P}(j,t) \nonumber  
\end{align}

\begin{align}        
m_{P}(P(t),z_{P}(j,t))&=q       &  \textnormal{for} & & q<1 \nonumber \\
m_{P}(P(t),z_{P}(j,t))&=1       &  \textnormal{for} & & q≥1      \tag{A3}  
\end{align}

\begin{align}
s&=\mu_{A}+g_{A}z_{A}(j,t) \nonumber  
\end{align}

\begin{align} 
m_{A}(z_{A}(j,t))&=s    &  \textnormal{for} & & s<1  \nonumber     \\
m_{A}(z_{A}(j,t))&=1         & \textnormal{for} & &s≥1   \tag{A4}
\end{align}

where $ \mu_{P} $ and $ \mu_{A} $ are the weekly per capita death rate of non-infected tadpoles and adults, $ \mu_{D} $ is the increase in tadpole mortality by an addition of an accompanying tadpole and $ g_{P} $ and $ g_{A} $ denote the increase in the rate of per capita mortality of tadpoles and adults, respectively, by the infection with a single zoospore (Table 1).


\pagebreak
\nolinenumbers
%\bibliographystyle{refs/plos2015}
%\bibliography{refs/MargaFebrero2017}

\begin{thebibliography}{1}
	
	\bibitem{RN2245}
	Lampo M, Señaris C, García CZ.
	\newblock Population dynamics of the critically endangered toad \textit{Atelopus
		cruciger} and the fungal disease chytridiomycosis.
	\newblock PLOS One. 2017;12(6):e0179007.
	\newblock doi:{10.1371/journal.pone.0179007}.
	
	\bibitem{RN2199}
	Langhammer PF, Lips KR, Burrowes PA, Tunstall T, Palmer CM, Collins JP.
	\newblock A fungal pathogen of amphibians, \textit{Batrachochytrium dendrobatidis},
	attenuates in pathogenicity with in vitro passages.
	\newblock PloS one. 2013;8(10):e77630.
	
	\bibitem{RN1827}
	Vredenburg VT, Knapp RA, Tunstall TS, Briggs CJ.
	\newblock Dynamics of an emerging disease drive large-scale amphibian
	population extinctions.
	\newblock Proceedings of the National Academy of Sciences of the United States
	of America. 2010;107(21):9689--9694.
	
	\bibitem{RN1899}
	Woodhams DC, Alford RA, Briggs CJ, Johnson M, Rollins-Smith LA.
	\newblock Life-history trade-offs influence disease in changing climates:
	Strategies of an amphibian pathogen.
	\newblock Ecology. 2008;89(6):1627--1639.
	
	\bibitem{RN2430}
	Castro N.
	\newblock Ecología del sapito arlequín de rancho grande \textit{Atelopus cruciger}
	(Anura: Bufonidae) en el Río Cuyagua, Estado Aragua.
	\newblock Universidad Central de Venezuela Trabajo Especial de Grado Caracas,
	Venezuela. 2015;.
	
\end{thebibliography}

\pagebreak
%\begin{figure}[!h]
%	\includegraphics[width=4in]{figures/Fecundidad.pdf}
%	\caption{{\bf Relationship between zoospore lethal burden, reproductive rate and the life expectancy of host ($ \lambda $).} 
%	The dashed line identifies the zoospore concentration for which host survival is zero. The vertical projections of the intercept of the number of zoospores with the lethal zoospore load indicates the life expectancy of the host for each value of $ \lambda $.}
%	\label{fig1}
%\end{figure}	
%
%\begin{figure}[!h]
%	\includegraphics[width=4in]{figures/Maduracion.pdf}
%	\caption{{\bf Tadpole maturation function.} 
%		The probability of maturation increases rapidly 8 weeks after egg eclosion.}
%	\label{fig2}	
%		
%\end{figure}
\end{document}
