# Supplementary material for: Living with the pathogenic chytrid fungus: Exploring mechanisms of coexistence in the harlequin toad Atelopus cruciger
Source: PLoS One. 2021 Jul 15;16(7):e0254439. doi: 10.1371/journal.pone.0254439 (PMC8281998; doi:10.1371/journal.pone.0254439)
Supplement: S1 File — A MATLAB script for simulating the infection dynamics of the chytrid fungus B. dendrobatidis in a frog population structured in two age-classes. (TXT) [file pone.0254439.s002.txt]

SCRIPT 1.--BatraXfunction.m-------------------------------------------------------

function [nba,doia]=batraXfunction(muz,iuamax,pluv)
%
% This function BatraXfunction.m simulates the dynamics of infection
% of quitridiomicosis in Atelopus, following a mathematical framework
% by Louca and col.(2014). It is called by the program DiagramsBatraX.m 
% which varies pairs of parameters(e.g. muz, iumax) to construct the
% parameter spaces for the tuple.
%
% BatraXfunction.m can be executed as a program omitting line 1, but
% parameters and initial conditions must be defined using Initialize.m. 
% The number of tadpoles, adults and the degree of infection can be 
% visualized by plotting nbt, nba and doia. 
%
% Once model parameters are given, we define two main matrices: nit1(j)
% which is number of preadults of age j, and nst1(i,j) which is the number 
% of zoosporesde harboured by i-th preadult individual of age j.
% Age is given in weeks.
% All this occurs at the start of simulations, that is to say time interval 1. 
% In the next time interval, 2, after one week simulation, matrices nit2(j) 
% and nst2(i,j) are constructed. And the same occurs for any pair of
% consecutive time intervals of simulation.
% For adults there will be matrices nia1(j) y nsa1(i,j), as well as 
% nia2(j) and nsa2(i,j).
% z(1) and z(2) are number of zoospores in the environment in two
% consecutive time intervlas of simulation.
%
% zinf(t), is number of zoospores that pass from the environment to infect 
% hosts at time t.
%
% The program follows the life of each individual during 12 weeks of preadult
% life, and 130 weeks (24 to 30 months) of adult life. 
%
% We assume that events occur in the following sequence: fecundity (only 
% adults), maturation (only preadults), survival, contagion of hosts by 
% zoospores from environment, and zoospore release by the hosts to the
% environment.
%
% In each iteration of simulation we calculate the probability that a host
% individual die; for this a random number between 0 and 1 is obtained, and
% if this number is lower than the per capita death rate, the individual
% die. If the individual survives, the contagion and grotwh of zoospores in
% the host body proceeds.
%
% Parameters definitions:
% mut, probability, independent of parasite burden, that a preadul host 
%        individual die during a week, when it is alone (that is to say a 
%        density independent death probability).
% gt,  probability, dependent of parasite burden, that a preadult host individual 
%        die during a week. It is additive, and is added each time one
%        zoospore is added to he host body.
% itu, per capita weekly natality rate of zoospores in the body of a
%        preadult at time t.
% itumax vector of daily values of itu (can change with temp but here 
%        we assume it constant).
% itd, per capita weekly mortality rate of zoospores in the body of a
%        preadult.
% bet, per zoospore weekly transmission rate of zoopores from the
%        environment to the body of a preadult.
% pd(j), weekly probability that a preadult host individual of age j becomes 
%        an adult.
% mua, probability, independent of parasite burden, that an adult host 
%        individual die during a week, when it is alone (that is to say a 
%        density independent death probability).
% ga, probability, dependent of parasite burden, that an adult host individual 
%        die during a week. It is additive, and is added each time one
%        zoospore is added to the host body.
% iau, per capita weekly natality rate of zoospores in the body of an
%        adult. 
% iuamax vector of daily values of iau (can change with temp but here 
%        we assume it constant).
% iad, per capita weekly mortality rate of zoospores in the body of an
%        adult. 
% bea, per zoospore weekly transmission rate of zoopores from the
%        environment to the body of an adult.
% fec, weekly number of newbon hosts produced by an adult female. It is
%        assumed to be dependent on temperature and pluviosity.
% muz, weekly per capita death rate of zoospores in the environment. 
% nu, weekly per zoospore release rate of zoospores from the host body to
%        the environment.
% dd, is the amount in which density dependent probability death of a
%        preadult increases when a preadult individual is added to the 
%        population.
%
% nto, is the number of weeks of simulation.
%
% PARAMETER VALUES

%TADPOLES
bet=0.0125;  
itumax=119;
itd=117;  
gt=0; 
mut=0.20;
%ADULTS
mua=0.07;
fecmax=70; 
fecmin=45; 
%iuamax=119;
iad=117; 
nu=0.8;
%muz=0.80; 
bea=0.0125;
dd=0.00004; 
ga=0.000005;
E=75; %Inversely related to seasonality (S)
z0=0;

% INITIAL CONDITIONS
nind=60;
nit1(1:12)=0; nia1(1:130)=0;
nit1(4)=nind;nit1(5)=nit1(4);nit1(6)=nit1(4);nit1(10)=nit1(4);
nit1(12)=nit1(4);

nia1(4)=nind;nia1(6)=nia1(4);nia1(10)=nia1(4);nia1(20)=nia1(4);
nia1(60)=nia1(4);

nst1(1:nind,1:12)=0;nsa1(1:nind,1:130)=0;
nst1(1:nind,4)=10;nst1(1:nind,5)=0;nst1(1:nind,6)=20;nst1(1:nind,10)=0;
nst1(1:nind,12)=0;

nsa1(1:nind,4)=10;nsa1(1:nind,5)=0;nsa1(1:nind,6)=0;nsa1(1:nind,10)=0;
nsa1(1:nind,20)=0;
z(1)=1000;
nto=2000;

nbt=zeros(1,nto);
nba=zeros(1,nto);
doia=zeros(1,nto);
doit=zeros(1,nto);
prev=zeros(1,nto);


plumax=200;plumin=10;
% BD-HOST DYNAMICS
% total # of preadults and adults in t1.
%
nbt(1)=sum(nit1(1:12)); nba(1)=sum(nia1(1:130)); 

% doit(t) and doia(t), are the degree of infection in preadults and adults, 
% respectivlely, in t.

totpre=0; 
for j=1:12
    if nit1(j) > 0 
    totpre=totpre+sum(nst1(1:nit1(j),j));
    end
end
if nbt(1) == 0
    doit(1)=0;
else
    doit(1)=totpre/nbt(1);  
end
totadu=0;
for j=1:130
    if nia1(j) > 0
    totadu=totadu+sum(nsa1(1:nia1(j),j)); 
    end
end
if nba(1) == 0
    doia(1)=0;
else
    doia(1)=totadu/nba(1); 
end
zinf=zeros(1,nto); 
totin=sum(nit1(:))+sum(nia1(:));


it=(1:nto);
fec(it)=fecmax-((fecmax-fecmin)/(E-plumin))*(pluv(it)-plumin); %function 
                               %describing pluviosity dependent fecundity
iau= ones(1,nto)*iuamax;
itu= ones(1,nto)*itumax;
zvector=zeros(1,nto);

for it=1:nto
    zinf(it)=0; E
   
% Calculation of host pluviosity-dependent fecundity

if fec(it)<0
   fec(it)=0;
end

fec(it)=round(fec(it)); %fecundity ir rounded

% Obtain number of newborn.

k=0;
for j=1:130
    if nia1(j) > 0
        k=k+nia1(j)*fec(it); %newborn
    end
end
nit2=zeros(size(nit1));
nit2(1)=k; % defines age-1 tadpoles
if nit2(1) > 0
    nst2(1:nit2(1),1)=0; %recruitment of healthy preadults
end

% Now calculate number of age j=2,...12 predults for the next time interval.

ka1=0;
for j=2:12
    k=0;
    sj=(j-1);
    maduros = (sj) > 7;
    maduracion = 0.00003117*exp(0.8673*(sj))-0.03214;
    if nit1(sj) > 0
        for i=1:nit1(sj)
            ima=false;
            
            % Ask if the individual matures to adult. 
           
            if maduros % only can maturae those preadults of age > 7
                xr=rand;
                
                if xr < maduracion %maturation function  
                    ima=true;
                end
            end
            if ima
                ka1=ka1+1;
            else % if the individual matures ....
            xr=rand;
            %
             % Ask if the individual survives.
            %
            
            murt=mut+dd*nbt(it)+gt*nst1(i,j-1);
        
            if xr > murt
                k=k+1; % if it survives, then k=1.  
                
                % Contagion occurs by zoospores from the environment to the
                % body of the preadult host, and then the zoospores reproduce 
                % in that body.
                
               
                nst2(k,j)=nst1(i,sj)+bet*z(1)/totin; % zoospores in preadults after contagion 
                zinf(it)=zinf(it)+(bet*z(1)/totin);  % zoospores lost from the environment 
                nst2(k,j)=nst2(k,j)*(itu(it)-itd);   
                
                if nst2(k,j) < 1
                    nst2(k,j)=0;
                end
            end
            end
        end
    end
    nit2(j)=k;  
end

% Now calculate number of age 1 adults appearing in the next time interval..

k=0;
if nit1(12) > 0
    for i=1:nit1(12)
        xr=rand;
        
         % Ask if the individual lives
         
         murt=mut+dd*nbt(it)+gt*nst1(i,12);
        if xr >= murt
            k=k+1;
        end
    end
end
nia2=zeros(size(nia1));
nia2(1)=k;
nia2(1)=nia2(1)+ka1;
if nia2(1) > 0
    nsa2(1:nia2(1),1)=0;
end

% Now clculate number of age j=2,...,130 adults in the next time interval. 

for j=2:130
    k=0;
    if nia1(j-1) > 0
        for i=1:nia1(j-1)
            xr=rand;
            %
            % Ask if the individual lives.
            %
            if xr > (mua+ga*nsa1(i,j-1))
                k=k+1;
                
                % Contagion of zoospores from the environment to the body 
                % of the ault host, the contagion of zoospores from the
                % environment to the adult host body, and then the reproduction
                % of zoospores in that body.
                
                totin=sum(nit1(:))+sum(nia1(:));
                nsa2(k,j)=nsa1(i,j-1)+bea*z(1)/totin; 
                zinf(it)=zinf(it)+bea*z(1)/totin;
                nsa2(k,j)=nsa2(k,j)*(iau(it)-iad);
                if nsa2(k,j) < 1
                    nsa2(k,j)=0;
                end
            end
        end
    end
    nia2(j)=k;
end

% Now the values of  nit2, nia2, nsi2 and nsa2 are corrected taking into
% account the zoospore release to the environment. 

esplib=0;

for j=1:12
    if nit2(j) > 0
        for ij=1:nit2(j)
            per=nst2(ij,j)*nu;
            esplib=esplib+per;
            nst2(ij,j)=nst2(ij,j)-per;
            if nst2(ij,j) < 1
               nst2(ij,j)=0;
            end
        end
    end
end
for j=1:130
    if nia2(j) > 0
        for ij=1:nia2(j)
            per=nsa2(ij,j)*nu;
            esplib=esplib+per;
            nsa2(ij,j)=nsa2(ij,j)-per;
            if nsa2(ij,j) < 1
                nsa2(ij,j)=0;
            end
        end
    end
end

% Calculation of z(2).

z(2)=z(1)-zinf(it)+esplib-muz*(z(1)-z0);
if z(2) < 1
    z(2)=0;

end

% Obtain values for the next simulation interval.

clear nit1
nit1=nit2;
clear nit2
clear nst1
if sum(nit1(:)) > 0
    nst1=nst2;
else
    clear nst1
end
clear nst2
clear nia1
nia1=nia2;
clear nia2
clear nsa1
if sum(nia1(:)) > 0
    nsa1=nsa2;
end
clear nsa2
clear z(1)
z(1)=z(2);
clear z(2)

nbt(it+1)=sum(nit1(1:12)); nba(it+1)=sum(nia1(1:130)); 
totpre=0;
for j=1:12
    if nit1(j) > 0
    totpre=totpre+sum(nst1(1:nit1(j),j));%total # of zoospores in preadults
    end
end
if nbt(it+1) == 0
    doit(it+1)=0;
else
    doit(it+1)=totpre/nbt(it+1);
end
totadu=0;
for j=1:130
    if nia1(j) > 0
    totadu=totadu+sum(nsa1(1:nia1(j),j));   %total # of zoospores in adults
    end
end
if nba(it+1) == 0
    doia(it+1)=0;
else
    doia(it+1)=totadu/nba(it+1);
end
end


SCRIPT 2.-DiagramsBatraX.m----------------------------------------------------------------

% DiagramsBatraX.m produces a two-dimensional matrix of values defining
% the three possible infection outcomes -extinction, coexistence or only 
% hosts- for pairs of parameters defined in the function BatraXfunction.m.
%
% 
% PARAMETER VALUES
clear
%Tadpoles
bet=0.0125;  
itumax=119; 
itd=117;  
gt=0.0;
mut=0.20;
%adultos
mua=0.07;
fecmax=70; 
fecmin=45; 
%iuamax=119;
iad=117; 
nu=0.8;
%muz=0.8; 
bea=0.0125;
dd=0.00004; 
ga=0.000005;
z0=0;
E=75; %estacionalidad
% % 
% INITIAL CONDITIONS 
nind=60;
nit1(1:12)=0; nia1(1:130)=0;
nit1(4)=nind;nit1(5)=nit1(4);nit1(6)=nit1(4);nit1(10)=nit1(4);
nit1(12)=nit1(4);
nia1(4)=nind;nia1(6)=nia1(4);nia1(10)=nia1(4);nia1(20)=nia1(4);
nia1(60)=nia1(4);
nst1(1:nind,1:12)=0;nsa1(1:nind,1:130)=0;
nst1(1:nind,4)=10;nst1(1:nind,5)=0;nst1(1:nind,6)=20;nst1(1:nind,10)=0;
nst1(1:nind,12)=0;
nsa1(1:nind,4)=0;nsa1(1:nind,5)=0;nsa1(1:nind,6)=0;nsa1(1:nind,10)=0;
nsa1(1:nind,20)=0;
z(1)=1000;
nto=2000;

nto=2000;
temp=zeros(1,nto);
plumax=200;plumin=10;

% Range of parameters varied
muz=(0.1:0.1:1.0);
iuamax=(119:1:128);

LC=length(muz);
LF=length(iuamax);
dotarray=cell(LF, LC, 1);

for i=1:nto
    pluv(i)=(1/2)*(2*plumax-(plumax-plumin)*(1-cos((2*pi/52)*(i-1/2)+pi)));
end

parfor j= 1:LC
   
   for i = 1:LF
      [nba, doia]=BatraXfunction( muz(i),iuamax(j), pluv);
    
   if sum(nba(1990:2000))>0
     
      if sum(doia(1990:2000))>0
         
         dot=45;
      else
         dot=20;
      end    
   else
       dot=1;
   
   end
  
   dotarray(j,i)={dot};
  
   end
   
 
end
 dotmatrix=cell2mat(dotarray(1:length(muz), 1:length(iuamax)));
 
 
%If ran as a job using multiple workers, run job : job1 = batch('DiagramsBatraX', 
%'CaptureDiary', true, 'Pool',*); *number of workers to be used in
%parallel.  Then run a separate script to construct the colormap.
% load(job1)
% colormap(hsv);
% image(dotmatrix, 'XData', muz, 'YData', iuamax);
% xlabel muz, ylabel iuamax;

SCRIPT 3. --Initialize.m----------------------------------------------------------------------

% Defines parameter values and initial conditions to use with the program
% BatraXfunction.m with line 1 omitted.

clear
mut=0.20;  itumin=0; itumax=0; itd=0; bet=0.0; gt=0;
mua=0.07; iaumin=124; iaumax=124; iad=117; nu=0.8; ga=0.000005;
fecmax=70; fecmin=45; bea=0.0125; z0=0; dd=0.00004; muz=0.80; E=75;
%
% Se leen los valores iniciales
%
nind=60;
nit1(1:12)=0; nia1(1:130)=0;
% nit1(4)=nind;nit1(5)=nit1(4);nit1(6)=nit1(4);nit1(10)=nit1(4);
% nit1(12)=nit1(4);
% nia1(4)=nind;nia1(6)=nia1(4);nia1(10)=nia1(4);nia1(20)=nia1(4);
% nia1(60)=nia1(4);
nit1(1)=nind;
nia1(1)=nind;
nst1(1:nind,1:12)=0;nsa1(1:nind,1:130)=0;
nst1(1:nind,4)=0;nst1(1:nind,5)=0;nst1(1:nind,6)=0;nst1(1:nind,10)=0;
nst1(1:nind,12)=0;
nsa1(1:nind,4)=0;nsa1(1:nind,5)=0;nsa1(1:nind,6)=0;nsa1(1:nind,10)=0;
nsa1(1:nind,20)=0;
z(1)=10000;
nto=2000;

temp=zeros(1, nto);
pluv=zeros(1, nto);

% Se crean las series temporales de temperatura y pluviosidad.
plumax=200;plumin=10;

for i=1:nto
 
    pluv(i)=(1/2)*(2*plumax-(plumax-plumin)*(1-cos((2*pi/52)*(i-10)+pi)));
end
